# Supplementary material for: De Novo Transcriptome Analysis Reveals Putative Genes Involved in Anthraquinone Biosynthesis in Rubia yunnanensis
Source: Genes (Basel). 2022 Mar 16;13(3):521. doi: 10.3390/genes13030521 (PMC8954821; doi:10.3390/genes13030521)
Supplement: Supplementary file 1 [file genes-13-00521-s001.zip]

Archive with 1 entries (1 files):
- genes-1588501-supplementary.pdf
